# Supplementary material for: Nigrostriatal dopamine pathway regulates auditory discrimination behavior
Source: Nat Commun. 2022 Oct 8;13:5942. doi: 10.1038/s41467-022-33747-2 (PMC9547888; doi:10.1038/s41467-022-33747-2)
Supplement: Supplementary file 6 — Source Data [file 41467_2022_33747_MOESM6_ESM.xlsx]

## Sheet: Fig 1B
Psychometric Performance
	0	0	1	1	-1	1	1	-1	-1	-1	1	0	1	1	0	-1	1	0	1	0	1	1	1	1	-1	0	1	1	0	1	1	1	0	1	1	0	1	1	-1	0	1	-1	1	1	1	1	1	1	1
	1	-1	-1	0	1	1	-1	1	0	1	0	1	1	1	1	1	0	1	1	0	0	-1	1	1	0	1	-1	1	1	1	-1	-1	0	-1	1	0	1	1	0	1	1	1	1	1	-1	-1	1	1	1
	0	1	-1	-1	-1	1	1	1	1	1	0	-1	1	0	1	1	-1	0	0	1	-1	1	-1	-1	0	0	1	-1	0	0	1	1	1	1	1	1	-1	1	-1	1	1	-1	1	-1	1	1	0	1	0
	0	1	1	1	1	1	0	-1	1	1	1	1	0	0	1	1	1	0	1	1	0	0	0	1	0	1	1	-1	1	1	-1	1	1	1	0	0	-1	1	1	1	0	-1	0	1	-1	1	1	1	-1
	0	0	1	1	1	1	-1	1	1	-1	0	0	1	1	-1	0	1	1	0	1	0	1	-1	1	1	1	1	1	1	1	-1	1	0	0	1	1	1	1	1	1	1	-1	-1	1	1	1	-1	-1	1
	-1	1	-1	1	-1	0	1	0	-1	-1	1	-1	-1	1	-1	0	-1	0	1	1	1	1	-1	1	0	1	1	1	1	1	1	-1	0	1	-1	1	0	0	-1	0	0	-1	-1	0	1	-1	-1	1	1
	1	1	1	-1	0	0	1	1	1	-1	-1	1	-1	0	-1	1	1	0	-1	1	0	-1	1	-1	1	-1	0	-1	-1	1	0	0	-1	1	1	-1	0	1	1	-1	1	-1	-1	1	1	-1	0	1	1
	1	-1	-1	-1	1	-1	-1	-1	1	-1	-1	-1	-1	-1	1	-1	1	-1	1	-1	1	-1	-1	1	-1	-1	-1	-1	1	-1	1	1	-1	1	-1	0	-1	1	1	-1	1	0	-1	-1	-1	0	-1	-1	0
	1	-1	-1	-1	-1	1	-1	-1	1	-1	0	1	1	-1	-1	1	1	-1	1	-1	-1	0	-1	-1	1	-1	1	-1	-1	0	1	-1	-1	0	1	-1	-1	-1	-1	-1	-1	-1	-1	-1	1	-1	-1	1	-1
	0	-1	-1	-1	-1	-1	-1	-1	-1	-1	-1	0	-1	-1	-1	-1	0	1	-1	0	1	-1	1	-1	1	1	-1	-1	-1	-1	-1	0	0	1	0	1	0	-1	1	-1	1	-1	1	-1	-1	0	-1	0	1
[truncated: 1,028 more columns]

## Sheet: Fig 1D
	VTA %	SN %	TH- RFP+ %	TH+ RFP+ %
	2.91	97.09	2.941	97.059
	4.751	95.249	5.863	94.137
	6.812	93.188	3.951	96.049
	3.913	96.087	5.61	94.39

## Sheet: Fig1F
Regression Slope	Mask	Opto
	2.44569	1.52545
	2.90713	1.82853
	2.92258	1.64429
	2.45384	1.8354
	2.26789	1.73451
	2.87935	1.3987
	3.01928	2.27372
	2.14569	1.32545
	2.50713	1.72853
	2.22258	1.44429
	2.45384	1.9354
	2.26789	2.83451
	2.87935	1.3987
	3.01928	1.67311
	1.62987	1.66778
	2.84569	1.21093
	2.92712	1.36002
	2.59022	1.32398
	2.56701	2.455
	1.67111	2.11111
	2.34477	2.33383

## Sheet: Fig1G
Regression Slope	Mask	Opto
	1.90332	2.16884
	2.40909	2.66841
	2.48544	3.2301
	2.57247	2.24371
	2.40893	1.98034
	2.90912	2.56472
	2.87634	2.72632
	1.70332	2.26884
	2.60909	2.16841
	2.18544	3.1301
	2.57213	2.04371
	2.20893	1.68034
	2.40923	2.16472
	2.37634	2.22612
	2.48723	2.19373
	1.9832	2.40002
	2.8897	2.33956
	2.78921	3.29339
	3.28871	3.21009
	3.00987	3.88012
	2.93348	2.00911

## Sheet: Fig 1I
Slope Regression	Mask	Opto
	2.35593	2.24371
	2.54916	2.11743
	2.47258	2.95031
	3.07384	2.06833
	2.8359	3.27713
	3.46732	2.50181
	2.69093	2.81182
	2.31722	2.29873
	2.90891	2.44569
	2.40909	2.90713
	2.48544	2.92258
	2.87213	2.45384
	2.40891	2.56789
	2.90921	2.87935
	2.87634	2.01928
	2.38743	2.10987

## Sheet: Fig 1J
Choice Movement Time (s)	Mask	Opto		Early Withdrawal Rate	Mask	Opto
	0.459	0.239			0.13	0.14
	0.5	0.488			0.18	0.18
	0.392	0.512			0.09	0.16
	0.732	0.6			0.04	0.09
	0.211	0.302			0.18	0.11
	0.233	0.11			0.08	0.19
	0.517	0.583			0.12	0.04
	0.812	0.407			0.05	0.05
	0.444	0.701			0.13	0.11
	0.413	0.206			0.09	0.15
	0.35	0.28			0.05	0.17
	0.382	0.41			0.13	0.22
	0.233	0.178			0.16	0.11
	0.472	0.411			0.17	0.14
	0.319	0.403			0.1	0.18

## Sheet: Fig 2B
Neuronal Traces
	0.686689	0.584842	2.21291	1.83888
	0.670825	0.865968	1.64145	2.75139
	0.88118	0.841811	1.2556	2.82458
	1.00477	0.870864	0.832867	2.34936
	1.26585	0.940526	0.65244	2.01319
	1.81152	0.911473	0.72103	1.87576
	2.02873	0.788994	0.790365	1.66946
	1.82876	0.537574	0.674546	1.48287
	1.58413	0.448581	0.638521	1.28981
	1.32278	0.377235	0.648673	1.117
	1.14096	0.335726	0.66188	0.91539
	0.954628	0.282804	0.608162	0.795588
	0.898742	0.378574	0.5603	0.848536
	1.01874	0.552622	0.571856	1.26774
	1.40811	0.814783	0.501738	1.46583
	1.63185	0.775937	0.333871	1.265
	1.53274	0.622466	0.138108	1.01339
	1.39003	0.612562	-0.0744143	0.771367
	1.26931	0.515683	-0.240988	0.567332
	1.15258	0.477653	-0.246622	0.406438
	0.975715	0.663708	-0.208958	0.254038
	0.826469	1.08416	-0.0675135	0.200712
	0.690411	1.47719	0.544814	0.249233
	1.05138	2.19802	1.43475	0.247327
	1.47327	2.00523	1.74179	0.269466
	1.56154	1.56709	1.56878	0.187877
	1.58282	1.33009	1.45107	0.190827
	1.57642	1.13449	1.53052	0.190756
	1.68388	1.0474	1.58367	0.126056
	1.62767	0.91539	1.44134	0.170406
	1.41196	0.861528	1.1783	0.169309
	1.44311	0.802966	0.933148	0.456533
	1.28635	0.883399	0.645206	0.596032
	1.15251	0.898677	0.459973	0.515663
	0.949731	0.752172	0.342137	0.481773
	0.736177	0.648085	0.353281	0.598304
	0.535706	0.551865	0.354829	0.67768
	0.505687	0.645539	0.423863	0.610375
	0.538501	0.804794	0.492519	0.504904
	0.520775	0.77548	0.729975	0.433114
	0.416407	0.677941	0.906837	0.298447
	0.412216	0.422871	1.03767	0.384064
	0.324548	0.528492	0.96305	0.660966
	0.229242	0.664035	0.778418	0.86884
	0.237658	0.277098	0.564896	0.924138
	0.277437	0.042966	0.472757	0.897567
	0.349234	-0.0552728	0.206816	0.850625
	0.585272	0.482674	0.00535448	0.735263
	0.482798	1.65098	0.165333	0.579384
	0.479142	2.12673	0.0399824	0.674285
	1.02932	2.57225	-0.0227167	0.824053
	1.71633	2.63603	0.103689	0.89143
	2.03722	2.71281	0.645996	1.01763
	2.33767	2.21291	1.44519	0.853106
	2.58648	1.64145	1.98988	0.80166
	3.14116	1.2556	2.14945	1.1232
	3.38357	0.832867	1.7512	1.01006
	2.86643	0.65244	1.25821	0.843378
	2.5838	0.72103	1.72867	0.887904
	2.46896	0.790365	3.40988	1.04583
	2.37475	0.674546	3.60633	1.73938
	2.07874	0.638521	3.27611	1.75792
	1.7587	0.648673	3.4672	1.6517
	1.69583	0.66188	3.50631	1.33447
	2.16733	0.608162	3.12131	0.894825
	2.32357	0.5603	2.99459	0.693545
	2.10518	0.571856	3.69649	0.493622
	1.83045	0.501738	3.73742	0.284129
	1.84469	0.333871	3.01404	0.289933
	1.93348	0.138108	2.58759	0.322916
	2.0884	-0.0744143	2.30633	0.352759
	2.16322	-0.240988	2.04153	0.401927
	2.06372	-0.246622	1.54998	0.620358
	1.99883	-0.208958	1.17138	0.942419
	1.85095	-0.0675135	0.828232	1.262
	1.66952	0.544814	0.528988	1.19155
	1.51564	1.43475	0.334067	0.925901
	1.57374	1.74179	0.374349	0.787884
	1.62219	1.56878	0.706014	0.68114
	1.61168	1.45107	1.3062	0.797743
	1.48012	1.53052	1.83888	0.946401

## Sheet: Fig 2C
Neuronal ROI Trace	1	2	3	4	5	6	7	8	9	10	11	12	13	14
	1.73938	-0.802705	0.284384	2.06947	0.602188	-0.709409	1.20957	1.64824	0.0779984	1.92936	0.322877	1.47294	1.66214	0.165947
	1.75792	-0.74251	0.243984	2.1057	0.450611	-0.825425	0.926815	1.64654	0.333349	1.99792	0.358269	0.946467	1.70086	0.247686
	1.6517	-0.735198	0.133943	2.05413	0.653785	-0.570106	0.868449	1.71809	0.357153	1.64576	0.817002	0.624255	1.43181	0.3666
	1.33447	-0.470759	0.0688451	1.63009	0.633937	-0.549561	0.685645	1.57303	0.524249	1.14187	1.00784	0.429948	0.990209	0.416074
	0.894825	-0.144213	0.0147358	1.4057	0.529556	-0.387002	0.425091	1.40171	0.540453	0.616525	1.00509	0.269466	0.758505	0.217393
	0.693545	0.154743	-0.00778167	1.22283	0.406797	-0.184142	0.435856	1.13567	0.461403	0.321317	0.955476	0.268885	0.656266	0.00802302
	0.493622	0.265209	0.0829014	1.10113	0.250422	0.329053	0.480101	0.917087	0.308932	0.234061	0.865576	0.216015	0.58351	-0.141588
	0.284129	0.40634	0.142189	0.922376	0.042492	0.554078	0.482334	0.796306	0.238689	0.0451792	0.72547	0.10457	0.322479	-0.251179
	0.289933	0.593505	0.117034	0.710454	-0.0491959	1.01312	0.503396	0.667821	0.352544	-0.120533	0.612497	-0.0322676	0.0957107	-0.369212
	0.322916	0.790104	0.146112	0.493146	-0.141275	1.20167	0.438723	0.481035	0.384267	-0.278861	0.54881	-0.115663	-0.0588218	-0.502978
	0.352759	1.19782	0.335811	0.21042	-0.152485	1.31521	0.333702	0.347301	0.252654	-0.378952	0.546498	-0.27986	-0.187642	-0.561143
	0.401927	1.61742	0.367821	0.0924986	-0.260208	1.47046	0.110962	0.208951	0.200196	-0.28142	0.813346	-0.398068	-0.306849	-0.581199
	0.620358	2.06111	0.361938	0.12806	-0.268591	1.92186	0.179122	0.147842	0.0676961	-0.124339	0.957696	-0.43978	-0.381786	-0.479756
	0.942419	2.32096	0.576589	0.350441	-0.32498	2.19201	0.708299	0.0187941	-0.0546487	0.154417	1.18352	-0.425437	-0.442927	-0.295489
	1.262	2.14187	0.78129	0.441615	-0.395339	1.98114	1.09271	-0.0216095	-0.2401	0.406118	1.17386	-0.386552	-0.48065	-0.260228
	1.19155	1.76876	0.643678	0.24732	-0.372704	1.60371	1.07482	-0.0977544	-0.362689	0.362075	1.04962	-0.458511	-0.543894	-0.340159
	0.925901	1.43161	0.553073	0.0929426	-0.502025	1.26037	1.01482	-0.210571	-0.404747	0.3098	0.924008	-0.486911	-0.551741	-0.411687
	0.787884	1.18555	0.477477	-0.0189379	-0.530869	0.984203	0.97565	-0.355488	-0.417707	0.236502	0.885423	-0.488498	-0.56442	-0.544233
	0.68114	1.12712	0.248842	-0.203533	-0.573358	0.782531	0.920221	-0.466698	-0.433526	0.328844	1.03323	-0.518288	-0.489196	-0.639037
	0.797743	0.954497	0.113658	-0.281211	-0.560059	0.684274	0.794087	-0.49549	-0.384952	0.512915	1.10799	-0.599492	-0.492774	-0.736047
	0.946401	0.658224	0.0645381	-0.350918	-0.590365	0.582726	0.662403	-0.569297	-0.456533	0.436588	1.12705	-0.605015	-0.578359	-0.750671
	1.29673	0.406503	0.0358732	-0.412177	-0.469812	0.386584	0.415076	-0.663186	-0.449097	0.22351	1.13312	-0.66756	-0.603553	-0.709214
	1.70765	0.243449	-0.0798331	-0.315395	-0.149579	0.188151	0.192127	-0.539108	-0.452374	0.0547477	0.961613	-0.783249	-0.393995	-0.184834
	1.73651	0.455717	0.0465861	-0.0655222	0.036105	0.224979	0.244768	-0.161344	-0.304728	0.408442	0.962984	-0.708495	0.102174	0.252576
	1.50049	0.783771	0.312803	0.0985181	0.0365567	0.965465	0.832867	-0.0880789	-0.00664437	0.944769	0.89045	-0.529589	0.472169	0.311824
	1.29523	1.35686	0.392499	0.195326	-0.0978654	1.07169	1.04205	0.0175334	0.250232	0.90292	0.645467	-0.326684	0.596841	0.20363
	1.12248	1.66299	0.428596	0.254287	-0.20726	1.0709	1.07939	0.0389136	0.268695	0.692761	0.430137	-0.239767	0.577529	0.043878
	0.819744	1.87276	0.277614	0.269844	-0.363923	0.981787	1.07443	0.0169001	0.206137	0.594406	0.26342	-0.109349	0.379279	-0.199341
	0.627605	1.93459	0.283032	0.243188	-0.402808	0.889797	1.02018	-0.0472758	0.13532	0.461338	0.117255	0.0547999	0.244513	-0.326481
	0.541008	1.76954	0.508573	0.288934	-0.473664	0.835479	0.882681	-0.0602836	0.00504489	0.356526	-0.036145	0.116603	0.189026	-0.37258
	0.566914	1.60763	0.642771	0.529112	-0.56487	0.771563	0.667756	-0.0112184	-0.0605108	0.331567	-0.286643	0.302703	0.197735	-0.340387
	0.631313	1.48071	0.582302	0.726449	-0.565203	0.75609	0.544102	0.055791	0.228263	0.337142	-0.355227	0.503651	0.502123	-0.0978067
	0.533467	1.26161	0.457055	0.71757	-0.621448	0.910363	0.71744	-0.00519878	0.582772	0.390515	-0.281459	0.48018	0.964029	0.166717
	0.394602	1.21467	0.482778	0.894106	-0.623694	1.03362	0.867273	-0.158184	0.768559	0.376595	-0.161351	0.377673	1.27826	0.481009
	0.283248	1.0647	0.449665	0.920352	-0.599584	1.01861	0.751258	-0.29075	0.899786	0.131201	-0.142313	0.223034	1.11941	1.10923
	0.236737	1.00549	0.473383	0.812955	-0.408214	0.985835	0.649998	-0.347569	0.797547	-0.00210104	-0.151159	0.18298	1.00712	1.42848
	0.267239	0.886598	0.600386	0.875565	-0.148352	0.969121	0.499864	-0.514893	0.586513	-0.202292	-0.205439	0.308194	1.09408	1.53131
	0.515206	0.836327	0.699943	1.0271	0.029746	0.984529	0.370452	-0.546316	0.355188	-0.168506	-0.181759	0.414795	1.23517	1.47823
	0.635543	0.735981	0.570896	1.07234	0.166031	1.01208	0.387074	-0.448953	0.108762	-0.04903	-0.0204526	0.404617	1.29262	1.42247
	0.444174	0.574722	0.413835	1.28511	0.405446	1.11295	0.663904	-0.410591	-0.130927	-0.113482	0.283346	0.542118	1.0111	1.51786
	0.392891	0.5259	0.468637	1.62082	0.469871	1.16766	0.841354	-0.278149	-0.222152	-0.0667953	0.809821	0.781813	0.763793	1.53281
	0.21296	0.669323	0.326266	1.75348	0.313894	1.23615	0.978392	-0.272959	-0.185167	0.131116	1.06633	1.02429	0.612706	1.56774
	0.189123	0.739115	0.195593	1.64471	0.186231	1.26141	0.800811	-0.0940331	-0.181864	0.173207	1.18764	1.14651	0.616728	1.46915
	0.285618	1.07032	0.119952	1.46883	0.0413573	1.3265	0.740421	-0.00748396	-0.0812238	0.0300848	1.06026	0.966575	0.638612	1.24574
	0.130665	1.21421	-0.052376	1.49161	-0.220984	1.20801	0.516943	-0.133826	0.108474	-0.164112	1.06327	0.78351	0.546361	0.905466
	-0.0467013	0.909122	-0.0126952	1.51211	-0.269825	1.23105	0.265052	-0.28712	0.264654	0.0126636	1.13684	0.833716	0.668474	0.577386
	-0.166998	0.61172	0.0614298	1.11047	-0.0586586	1.01965	0.280258	-0.293511	0.0804401	0.0180074	0.99393	0.887055	0.698963	0.20679
	-0.30305	0.252537	-0.0395445	0.877066	0.0910231	0.951233	0.463453	0.276412	0.175394	-0.0905794	0.996477	1.10466	0.579534	-0.0584027
	-0.377164	0.014128	-0.308103	0.911864	0.0276901	0.89143	0.41849	1.24346	0.49927	-0.345081	0.826795	1.11713	0.370132	-0.0879222
	-0.183287	-0.18473	-0.466006	1.30959	-0.0615495	0.895086	0.212627	1.75061	0.68682	-0.556324	0.627624	0.937914	0.192185	-0.0995433
	0.71176	-0.283934	-0.249704	1.53359	-0.265457	0.724491	0.0120277	1.82406	0.467984	-0.758701	0.608038	0.694524	0.0265972	-0.14892
	1.07521	-0.0756548	0.645271	1.694	-0.390436	0.409076	-0.268017	1.6925	0.322792	-0.878307	0.581283	0.334237	-0.180584	-0.23126
	0.872823	0.402651	1.16577	2.05824	-0.407209	0.110048	-0.462918	1.20043	0.321695	-0.950123	0.511864	0.057952	-0.154848	-0.34358
	0.702097	0.687734	1.04851	1.99987	-0.402645	-0.141392	-0.490189	0.714698	0.46931	-0.927468	0.452093	0.169002	0.279298	-0.497729
	0.550944	0.605668	0.843835	1.96109	-0.099824	-0.326716	-0.430177	0.329197	0.586493	-0.683948	0.707908	0.174564	0.510865	-0.66854
	0.411067	0.596567	0.470217	1.61435	0.410688	-0.471242	-0.418614	0.104825	0.555338	-0.258733	0.874977	-0.0639383	0.252015	-0.782335
	0.400719	0.699943	0.201306	1.22211	1.25377	-0.466137	-0.101365	0.531548	0.518601	-0.166998	0.601209	-0.232716	0.0155552	-0.773195
	0.442013	0.879547	-0.0443568	1.20337	1.4132	-0.38315	0.314553	1.95476	0.382674	-0.181629	0.332918	-0.215865	0.350121	-0.726254
	0.949143	0.96775	-0.287583	1.41151	1.08279	-0.0172385	0.491899	2.8947	0.174891	-0.218758	0.0947576	0.551545	0.647863	-0.572026
	1.11066	0.861463	-0.457395	1.27891	0.943398	0.36927	0.668801	3.15147	-0.0792651	-0.272234	-0.081857	1.14892	1.18979	-0.153777
	0.872039	1.46184	-0.615252	0.859765	0.831888	0.648908	1.03891	2.72156	-0.319952	-0.313078	-0.271731	1.47549	1.9483	0.330522
	0.659661	2.423	-0.667299	0.602188	0.569192	0.679638	0.897371	2.29086	-0.553648	-0.459177	-0.387407	1.66214	2.41164	0.304029
	0.497494	2.43162	-0.724034	0.450611	0.285624	0.532762	0.783249	2.05028	-0.709801	-0.509886	-0.339356	1.70086	2.26363	0.0555233
	0.254182	2.02129	-0.617648	0.653785	0.0383371	0.404976	0.511609	2.04055	-0.900766	-0.555391	0.0830712	1.43181	1.6816	0.020045
	-0.0403586	1.88902	-0.408619	0.633937	-0.243501	0.392042	0.240596	2.01959	-0.731411	-0.615037	0.838155	0.990209	1.24124	0.309232
	-0.269407	1.70203	-0.286049	0.529556	-0.407783	0.576622	-0.0800225	2.05844	-0.360352	-0.658159	1.7634	0.758505	0.953714	1.18352
	-0.513986	1.38631	-0.305041	0.406797	-0.587917	0.822878	-0.307313	2.2193	0.267279	-0.665994	1.47294	0.656266	0.704904	1.94066
	-0.662533	1.18241	-0.200888	0.250422	-0.709409	0.833455	-0.575094	2.17804	1.18764	-0.696287	0.946467	0.58351	0.431006	1.70092
	-0.802705	1.32422	0.0843639	0.042492	-0.825425	1.3519	-0.703011	2.21689	1.6041	-0.74819	0.624255	0.322479	0.260104	1.23954
	-0.74251	1.75309	0.180362	-0.0491959	-0.570106	1.44546	-0.896065	2.21486	1.40909	-0.829603	0.429948	0.0957107	-0.0327396	0.9291
	-0.735198	1.57779	0.24089	-0.141275	-0.549561	1.20957	-0.925053	2.48235	1.13691	-0.841355	0.269466	-0.0588218	-0.158276	0.809037
	-0.470759	1.4591	0.259829	-0.152485	-0.387002	0.926815	-0.566189	2.32951	1.07959	-0.816546	0.268885	-0.187642	-0.11375	0.873215
	-0.144213	2.17275	0.304551	-0.260208	-0.184142	0.868449	-0.382961	1.97435	1.08892	-0.720182	0.216015	-0.306849	-0.0854544	1.02207
	0.154743	2.10375	0.423844	-0.268591	0.329053	0.685645	-0.456859	1.70726	0.947446	-0.54076	0.10457	-0.381786	-0.173931	0.890516
	0.265209	1.73703	0.450605	-0.32498	0.554078	0.425091	-0.457108	1.55945	0.84834	-0.432925	-0.0322676	-0.442927	-0.286741	0.944116
	0.40634	1.40746	0.521559	-0.395339	1.01312	0.435856	-0.504826	1.55357	1.08912	-0.469284	-0.115663	-0.48065	-0.284267	0.701836
	0.593505	1.18059	0.361579	-0.372704	1.20167	0.480101	-0.427578	1.57061	1.02102	-0.565889	-0.27986	-0.543894	-0.341321	1.00751
	0.790104	1.09297	0.337815	-0.502025	1.31521	0.482334	-0.324718	1.53921	0.811845	-0.582916	-0.398068	-0.551741	-0.288589	1.24933
	1.19782	1.15636	0.696417	-0.530869	1.47046	0.503396	-0.204714	1.59594	0.76177	-0.420246	-0.43978	-0.56442	-0.0711434	0.85748
	1.61742	1.10374	1.33447	-0.573358	1.92186	0.438723	-0.0992495	1.43455	0.930537	-0.419058	-0.425437	-0.489196	0.188014	0.507065
	2.06111	0.862834	1.51185	-0.560059	2.19201	0.333702	-0.195437	1.29268	1.71189	-0.407848	-0.386552	-0.492774	0.570687	0.411465

## Sheet: Fig 2D
Neuronal ROI Traces	1.27003	1.37005	-0.0554615	-0.0589008	0.130091	-0.361808	0.156859	-0.824184	-1.38578	-1.10427	0.177489	-0.788668	0.790953	-0.982114	-0.671608	-1.31403	0.0861984	-0.32242	-0.918328	-1.24117	-1.22805	-1.26402	-1.69067	-0.281172	-1.18046	-0.726776	-0.209075	-1.37984	-1.66456	-1.0205	-0.75276	-0.983942	0.724686	-0.553341	0.358948	2.65074	-0.488491	0.49839	0.354232	0.0851602	-0.418418	0.691681
	1.0271	0.958741	-0.144559	-0.0589648	0.0998761	-0.528375	-0.0658095	-1.04596	-1.13436	-1.12118	-0.296012	-0.818635	0.881702	-1.10851	-0.395816	-1.08945	0.183319	-0.332357	-0.895543	-1.19808	-1.19521	-1.44324	-1.91396	-0.45938	-1.13169	-1.022	-0.409376	-1.30855	-1.81798	-1.05419	-0.812498	-0.901223	0.779789	-0.899395	0.402201	2.35454	-0.444724	0.901207	0.46222	0.267069	-0.509187	0.508325
	0.681271	0.667626	-0.233049	-0.0905533	0.055475	-0.537365	-0.252498	-1.28661	-1.03291	-1.17118	-0.608051	-0.684535	0.533787	-1.04838	-0.238187	-0.747015	0.254469	-0.250644	-0.851082	-1.05981	-1.05981	-1.54267	-2.07202	-0.616819	-1.04479	-1.23908	-0.488707	-1.15839	-2.00869	-1.16883	-0.94268	-0.883595	0.411191	-1.19756	0.412529	2.211	-0.0535922	1.18928	0.39636	0.52615	-0.635955	0.324121
	0.385709	0.327062	-0.133564	-0.195065	-0.142998	-0.504049	-0.38964	-1.38017	-0.984333	-1.21179	-0.787623	-0.569323	0.105824	-0.754392	-0.0568567	-0.509886	0.0602586	-0.233682	-0.963637	-0.929688	-1.08977	-1.41014	-2.15532	-0.879025	-0.919438	-1.26233	-0.47168	-1.03278	-2.04198	-1.32605	-0.97565	-0.773195	0.0785207	-1.3549	0.209806	1.78716	0.150871	1.14053	0.191131	0.563552	-0.534054	0.0756885
	0.199628	0.124581	-0.0832477	-0.209278	-0.0187923	-0.549188	-0.344605	-1.45695	-0.960242	-1.01123	-0.935107	-0.724752	-0.248581	-0.265072	-0.0749823	-0.43145	-0.148731	-0.274369	-0.941766	-0.776851	-1.15186	-1.3786	-2.22081	-0.991188	-0.772803	-1.30901	-0.488831	-0.899264	-1.96919	-1.45074	-1.05269	-0.677745	-0.108586	-1.49625	0.197474	1.31785	-0.17367	0.853171	0.0466432	0.5581	-0.591005	0.204559
	0.234994	-0.101489	-0.169342	-0.100098	0.668278	-0.709671	-0.428003	-1.41751	-0.786971	-0.814326	-1.08814	-0.868449	-0.581786	0.00135166	-0.262167	-0.478639	-0.334929	-0.324392	-0.926554	-0.692043	-1.038	-1.39094	-2.13025	-1.12065	-0.661946	-1.31051	-0.684992	-0.583144	-1.77457	-1.50532	-1.16459	-0.73905	-0.114148	-1.60685	0.231279	1.37943	-0.394208	0.679879	-0.087662	0.346977	-0.714837	0.569425
	0.183319	-0.0698181	-0.255488	0.0243579	0.868906	-0.872497	-0.56474	-1.22844	-0.705101	-0.738658	-1.22224	-0.983876	-0.70262	0.0362721	-0.413228	-0.592409	-0.549456	-0.323667	-0.930667	-0.704187	-0.745187	-1.43096	-1.97043	-1.09428	-0.768625	-1.33558	-0.876675	-0.450168	-1.50585	-1.57505	-1.24235	-0.621448	-0.199302	-1.66515	-0.064347	1.39012	-0.383524	0.583094	-0.213111	0.228078	-0.705956	0.787532
	0.109382	0.0402944	-0.215167	0.0512901	0.795719	-1.06797	-0.764251	-1.01437	-0.668409	-0.845533	-1.29249	-1.0775	-0.923551	-0.109369	-0.643267	-0.769474	-0.726645	-0.374421	-1.05445	-0.708234	-0.31106	-1.41392	-1.95084	-1.06764	-0.791279	-1.26213	-1.16218	-0.422199	-1.27577	-1.4512	-1.31658	-0.371888	-0.309396	-1.39799	-0.383235	1.21479	-0.300267	0.349429	-0.203098	0.215791	-0.587591	0.500614
	0.0826403	0.172469	-0.281877	0.0750409	0.773848	-1.09499	-0.854869	-0.762618	-0.607509	-0.9938	-1.32167	-0.972843	-0.981004	-0.252211	-0.831039	-0.975977	-0.888361	-0.492474	-1.19652	-0.730693	0.181916	-1.33871	-1.87204	-1.04557	-0.908535	-1.36332	-1.34864	-0.492585	-1.199	-1.51446	-1.4386	0.282739	-0.43946	-1.14749	-0.429524	1.028	-0.152575	0.334598	-0.268823	0.170128	-0.752823	0.222576
	0.284384	0.286924	-0.36425	0.135196	0.692043	-1.25815	-0.868188	-0.72534	-0.413058	-1.10538	-1.27819	-0.661815	-0.825882	-0.360842	-0.572065	-0.965988	-0.938241	-0.587466	-1.2464	-0.700661	0.711498	-1.41582	-1.72012	-1.00327	-0.897697	-1.41353	-1.36143	-0.625398	-1.31364	-1.57734	-1.62082	1.08612	-0.451271	-1.07769	-0.50619	0.984735	0.24933	0.473303	-0.433228	0.222583	-0.828084	0.053252
	0.712804	0.476974	-0.472554	0.0771562	0.714502	-1.29719	-0.761704	-0.738397	0.0880656	-1.17608	-1.27643	-0.397651	-0.598696	-0.53869	-0.395953	-0.821573	-1.0427	-0.692108	-1.27577	-0.785861	0.846186	-1.48972	-1.48058	-0.736961	-0.697723	-1.38363	-1.20056	-0.624745	-1.36045	-1.44513	-1.53745	1.104	-0.326984	-1.1106	-0.747733	0.926009	0.797509	0.748832	-0.560872	0.199962	-0.768859	0.0653415
	1.38167	0.708299	-0.509109	0.0767122	0.561638	-1.22694	-0.702228	-0.682838	0.12336	-1.21369	-1.03806	-0.126677	-0.388615	-0.571438	-0.402723	-0.487127	-1.13338	-0.799179	-1.3756	-0.868841	0.930537	-1.51675	-0.869298	-0.63164	-0.255625	-1.37932	-0.944835	-0.540035	-1.38102	-1.1704	-1.40661	1.06797	-0.0947447	-1.02475	-0.947446	0.750543	1.17046	0.993003	-0.529	-0.0801145	-0.526634	0.221856
	1.89195	0.980155	-0.468121	0.292186	0.360456	-1.03865	-0.504206	-0.555064	0.160521	-1.25893	-1.03709	0.0386355	-0.366789	-0.55165	-0.564544	-0.11202	-1.16074	-0.87661	-1.23288	-0.913889	1.17948	-1.43181	-0.193491	-0.436366	0.0276516	-1.52249	-0.605179	-0.584548	-1.0931	-0.881114	-1.17595	0.854934	0.043705	-0.918393	-0.96305	0.52781	0.939693	1.47407	-0.561813	-0.385549	-0.186506	0.225213
	1.95613	1.31893	-0.362578	0.527879	0.135301	-0.31883	-0.296044	-0.472404	0.248704	-1.19541	-1.06411	0.060239	-0.227251	-0.54298	-0.641674	-0.0179926	-1.18888	-0.882029	-0.930733	-0.863683	1.00248	-1.12294	-0.133401	-0.263871	0.0608827	-1.66502	-0.62248	-0.789451	-0.89156	-0.656005	-0.917153	0.887839	-0.112274	-1.01861	-0.872758	0.366113	0.963639	1.80241	-0.706683	-0.594904	-0.159723	0.242994
	1.93517	1.22505	-0.307731	0.545167	0.0495959	0.619261	-0.142835	-0.459843	0.254287	-1.14611	-1.13097	0.351852	-0.0882095	-0.652623	-0.671804	-0.189861	-1.08272	-0.834043	-0.623485	-0.877067	0.673958	-0.929949	-0.409011	-0.175413	0.0393549	-1.77196	-0.622558	-0.701771	-0.84031	-0.530588	-1.05967	1.04055	-0.1139	-1.13978	-0.967424	0.446548	1.46417	1.57378	-0.71185	-0.772565	0.1634	0.0649481
	1.80016	0.924922	-0.199433	0.336836	0.0509114	0.798983	0.472052	-0.499557	0.0572227	-1.14722	-1.21473	0.479096	-0.0109233	-0.854086	-0.373507	-0.324144	-1.07463	-0.870277	-0.261873	-0.894498	0.354372	-1.00503	-0.6925	-0.128981	-0.0423956	-1.79957	-0.761247	-0.759224	-0.889275	-0.443228	-1.25612	0.960242	0.0744272	-1.33029	-1.07391	0.553239	1.8131	1.34614	-0.544302	-0.974544	0.641963	-0.138513
	1.44023	0.817002	-0.307822	0.195509	0.0925117	0.508162	0.849385	-0.564648	-0.171353	-1.11517	-1.21486	0.430653	0.206523	-0.855783	-0.0351938	-0.515226	-1.07887	-0.951168	-0.181583	-0.827775	0.167265	-1.0946	-0.916565	-0.224803	-0.169453	-1.84416	-0.922049	-0.884836	-0.962527	-0.639572	-1.38742	0.744925	0.14668	-1.48665	-1.28041	0.508696	1.84867	1.13647	-0.469911	-1.15635	0.947461	-0.22899
	1.35706	0.886598	-0.468343	0.0241933	-0.116185	0.0850624	0.690998	-0.677092	-0.197285	-0.970884	-1.23719	0.401803	0.3338	-0.794936	0.159287	-0.53367	-1.25632	-1.03578	-0.232181	-0.486435	-0.0208489	-1.16289	-0.781943	-0.271066	-0.320853	-1.83568	-1.02899	-0.989687	-1.05928	-0.78462	-1.55879	0.535328	0.213502	-1.64582	-1.45747	0.279192	1.73763	1.0074	-0.614111	-1.23475	1.01253	-0.241412
	1.33688	0.913562	-0.641635	-0.120651	-0.219508	-0.189117	0.475492	-0.658747	-0.196155	-0.582047	-1.19586	0.33931	0.146654	-0.700726	0.202971	-0.680683	-1.3549	-1.08461	-0.350383	-0.0645566	-0.326011	-1.28413	-0.207874	-0.376693	-0.382099	-1.71339	-1.05001	-1.11203	-1.16511	-0.964225	-1.64367	0.250833	0.0642398	-1.78736	-1.61253	-0.0487957	1.51313	0.872628	-0.657529	-1.25043	1.10197	-0.369263
	1.05191	0.870799	-0.793565	-0.100614	-0.271216	-0.178554	0.184873	-0.748647	-0.30431	-0.166534	-1.11687	0.388158	0.0445329	-0.583307	-0.0140042	-0.569016	-1.42319	-1.07939	-0.3584	-0.141549	-0.629975	-1.35582	0.311589	-0.392846	-0.361899	-1.45949	-0.924139	-1.31762	-1.28883	-1.0271	-1.58132	0.00908525	-0.098786	-1.97402	-1.71104	-0.292762	1.29283	0.706427	-0.653545	-1.24109	1.03926	-0.303916
	0.734871	0.763336	-0.979567	-0.113528	-0.309343	0.194275	-0.0761248	-0.933671	-0.52421	-0.0235126	-1.01796	0.59865	-0.00470769	-0.561423	-0.356415	-0.364237	-1.32409	-1.05053	-0.376302	-0.383092	-0.882812	-1.49063	0.527441	-0.251486	-0.24625	-1.1595	-0.740617	-1.47862	-1.40308	-1.10564	-1.36515	-0.0118451	-0.00412821	-2.02442	-1.37377	-0.468143	1.01994	0.513428	-0.717402	-1.15871	0.776342	-0.384479
	0.402573	0.837568	-1.03062	-0.147777	-0.286284	0.885358	-0.200712	-1.05367	-0.738332	-0.0531575	-0.782139	0.50967	-0.0482923	-0.577817	-0.617831	0.0320572	-1.14879	-0.845402	-0.243521	-0.62639	-0.808972	-1.59607	1.21199	0.266064	-0.129138	-0.456063	-0.366718	-1.59327	-1.32709	-0.876153	-0.963311	0.094294	0.268238	-2.10956	-0.596926	-0.524952	0.814044	0.413158	-0.684155	-1.06021	0.396709	-0.529057
	0.365823	1.33982	-0.960765	-0.13991	-0.141131	1.65157	0.543952	-1.16583	-0.440949	-0.0164779	-0.242326	0.413783	0.564955	-0.355632	-0.72893	1.15068	-1.10786	-0.528375	-0.113025	-0.464622	-0.127336	-1.5635	2.13972	0.844162	0.0984332	0.0846315	0.205452	-1.35862	-0.810474	-0.563212	-0.627109	0.199641	0.724229	-2.01672	-0.324177	-0.242204	0.671497	0.477772	-0.30986	-0.895078	0.0626739	-0.712321
	0.680683	1.97063	-0.543149	0.206803	0.427487	1.99889	1.43397	-1.13593	-0.167958	0.076327	-0.227819	0.803031	1.09075	0.0134392	-0.773587	1.81413	-0.984137	-0.536745	-0.173468	-0.328681	0.196729	-1.1644	2.04525	1.04518	0.0891298	0.0129039	0.617981	-1.26533	-0.542594	-0.205119	-0.740551	-0.0714046	0.950841	-1.88549	-0.2098	0.394585	0.855381	0.706533	0.0985305	-0.14678	0.134914	-0.64584
	0.8755	2.02005	-0.0393832	0.50888	0.743489	2.03487	1.46609	-1.0555	-0.300001	0.0559646	-0.353588	0.923224	0.883987	0.152458	-0.741204	1.66325	-1.09362	-0.791475	-0.263577	-0.312177	0.158582	-0.8597	1.6453	0.851148	-0.0207607	-0.278312	0.590221	-1.35751	-0.366195	-0.289836	-0.869559	-0.364198	1.341	-1.93041	-0.0736831	0.990294	1.14253	0.980174	0.356948	0.642669	0.60404	-0.22723
	1.1356	1.94484	-0.0988578	0.589601	0.734218	1.66554	1.27976	-1.1281	-0.465889	-0.0443777	-0.581884	0.680422	0.54217	0.10822	-0.662599	1.33042	-1.12196	-1.02945	-0.462657	-0.434597	0.0587204	-0.943529	1.36861	0.6496	-0.222799	-0.614698	0.52105	-1.40818	-0.392774	-0.411354	-0.797678	-0.648294	1.35529	-2.01163	0.0999936	1.41506	1.54584	1.20403	0.237478	0.922445	0.994713	0.131236
	1.11053	1.64132	-0.16248	0.484038	0.557369	1.38056	0.957304	-1.17021	-0.575754	-0.0394289	-0.786775	0.397122	0.184292	0.0401482	-0.605055	1.00216	-1.27773	-1.26448	-0.612811	-0.5808	0.175119	-1.02879	1.17732	0.29229	-0.385546	-0.891756	0.598637	-1.4561	-0.435524	-0.616055	-0.874782	-0.931581	0.992886	-2.14442	0.311001	1.19862	1.98344	1.20802	-0.0335233	0.807558	1.09663	0.484236
	1.09284	1.25939	-0.100653	0.355351	0.451245	1.15819	0.575995	-1.32944	-0.486369	-0.0294283	-0.896261	-0.0107222	-0.046382	-0.157623	-0.281596	0.740682	-1.41281	-1.43664	-0.626462	-0.779593	0.276406	-1.22563	0.931712	0.0549403	-0.594707	-1.10962	0.740747	-1.568	-0.352008	-0.714828	-0.84364	-1.16009	0.789974	-2.16564	0.364726	0.984379	1.92336	1.13761	-0.229382	0.664933	1.03933	0.456911
	1.2018	0.834042	0.0292387	0.21924	0.356911	1.11902	0.21123	-1.32996	-0.394569	-0.314605	-0.777177	-0.361175	-0.337012	-0.298675	0.00936141	0.413163	-1.51825	-1.54195	-0.604911	-0.951755	0.222923	-1.35099	0.857872	-0.249919	-0.772477	-1.23869	0.571614	-1.63844	-0.367024	-0.814587	-0.815632	-1.36966	0.866621	-2.24588	0.283091	0.89914	1.51185	1.32469	-0.394229	0.467772	0.942401	0.26084
	1.36385	0.538122	0.221728	0.131854	0.260867	1.32729	0.0524267	-1.11066	-0.344768	-0.512066	-0.500772	-0.623759	-0.568873	-0.313274	0.121134	0.19054	-1.67892	-1.56761	-0.296364	-1.08017	0.218287	-1.49188	0.662207	-0.424425	-0.870473	-1.36267	0.430261	-1.68415	-0.431796	-0.842791	-0.78906	-1.50493	0.742771	-2.30548	0.406464	0.905626	1.07247	1.53857	-0.490558	0.198992	0.769215	-0.00126527
	1.65157	0.215049	0.430823	0.144781	0.268369	1.56487	0.0829406	-0.795327	-0.390769	-0.561221	-0.348966	-0.860745	-0.807275	-0.39028	-0.0222049	0.0682314	-1.65437	-1.42678	-0.131802	-1.19867	0.254835	-1.52387	0.444037	-0.45385	-0.685057	-1.37606	0.13378	-1.55109	-0.680291	-0.966967	-0.93576	-1.48515	0.547967	-2.36548	0.341334	1.07361	0.715549	1.95814	-0.58839	0.0191558	0.729162	-0.157207
	1.95084	0.181994	0.612262	0.304721	0.170471	1.58517	0.424947	-0.378979	-0.407653	-0.584208	-0.485416	-0.924335	-0.912061	-0.229151	-0.207208	0.147118	-1.47216	-1.1691	0.00250659	-1.3423	0.31281	-1.52778	0.326723	-0.399831	-0.387512	-1.40041	-0.21027	-1.55475	-0.891299	-1.15369	-0.990731	-1.40067	0.284319	-2.22459	0.187641	1.13818	0.412802	2.06576	-0.483894	-0.0969128	0.695444	0.0780119
	2.04832	0.23581	0.556187	0.243116	-0.0322748	1.47869	0.654829	-0.422936	-0.218359	-0.660771	-0.545506	-0.7572	-0.928709	0.0253195	-0.385142	0.203154	-1.34877	-0.985574	0.041954	-1.46916	0.225234	-1.42639	0.302168	-0.426083	-0.293126	-1.34237	-0.462298	-1.32879	-1.06529	-1.36208	-0.861398	-1.344	-0.0745579	-2.03996	0.15994	1.11181	0.236659	1.87996	-0.4908	-0.18677	0.596557	0.821171
	1.96299	0.332455	0.675656	0.145714	-0.287622	1.38187	0.837372	-0.52545	-0.0669324	-0.352851	-0.74375	-0.498787	-0.801725	0.158047	-0.534616	0.244415	-0.994126	-0.995563	-0.153986	-1.44931	0.0357674	-0.908666	0.281766	-0.51443	-0.262715	-1.30098	-0.618928	-0.994257	-1.22544	-1.45447	-0.954497	-1.26774	-0.460137	-2.05961	0.137671	1.13654	0.0463103	1.97489	-0.510128	-0.157927	0.406637	1.49859
	1.90475	0.438115	0.763467	-0.0400681	-0.500288	1.19763	1.07214	-0.667234	-0.0391332	-0.0348863	-0.913497	-0.483758	-0.576844	0.106901	-0.601248	0.263936	-0.681597	-1.1183	-0.425992	-1.18548	0.137912	-0.444377	0.33645	-0.608084	-0.235223	-1.11164	-0.513783	-0.808711	-1.35458	-1.40067	-0.987467	-0.898611	-0.797221	-2.03435	0.164249	1.19776	-0.0916674	2.18314	-0.38165	-0.171026	0.122085	1.85009
	1.73324	0.450207	0.713457	-0.20602	-0.633011	0.894302	1.18411	-0.843509	-0.095711	0.278345	-1.06594	-0.596789	-0.12165	-0.0596013	-0.441974	0.29295	-0.320096	-1.27597	-0.631626	-0.871713	0.248228	-0.207463	0.411289	-0.667299	-0.157479	-0.915847	-0.544749	-0.446714	-1.5112	-1.09454	-0.984203	-0.705688	-1.01541	-1.9891	0.114004	1.39169	-0.20773	2.5804	-0.397358	-0.260613	0.0195236	1.8518
	1.41222	0.439402	0.756612	-0.315108	-0.819418	0.582217	1.04662	-0.790496	-0.247484	0.755176	-1.08331	-0.543149	0.133747	-0.0801987	-0.220024	0.236169	0.170517	-1.42221	-0.773652	-0.296234	0.295117	-0.146602	0.624947	-0.803292	-0.205641	-0.821181	-0.563082	0.0399269	-1.49899	-0.614606	-0.937066	-0.740747	-1.19495	-1.91911	-0.165333	1.37323	-0.210396	2.43087	-0.302769	-0.300139	0.0442777	1.59737
	1.05661	0.557741	0.675656	-0.345741	-0.982048	0.470237	0.890516	-0.760986	-0.448072	0.822486	-0.896979	-0.39786	0.266841	-0.119697	-0.354117	0.281466	0.375766	-1.48019	-0.824837	-0.0237202	0.395568	-0.285494	0.893911	-0.794087	-0.148861	-0.813542	-0.576779	0.249899	-1.26167	-0.203356	-0.970754	-0.687734	-1.24516	-1.86865	-0.471771	1.27552	-0.116206	2.26382	0.135534	-0.198144	0.192001	1.47172
	0.862507	0.836131	0.464622	-0.396025	-0.782727	0.64155	0.662403	-0.759419	-0.606328	0.657049	-0.696874	-0.284763	0.106947	-0.085944	-0.545017	0.350154	0.502554	-1.41001	-0.792977	-0.0931256	0.456807	-0.394856	0.843313	-0.778091	-0.269747	-0.812824	-0.6269	0.138271	-1.15643	-0.0764317	-1.1138	-0.873672	-1.34596	-1.87047	-0.551865	1.21928	-0.0381515	2.09562	0.300317	0.101944	0.449399	1.32006
	0.817982	0.686036	0.266312	-0.478274	-0.541054	0.797612	0.416061	-0.823205	-0.700269	0.474741	-0.417204	-0.290208	0.0457883	-0.0835676	-0.619947	0.254339	0.321976	-1.49801	-0.677158	-0.279096	0.356311	-0.51601	0.812824	-0.728277	-0.26912	-0.873215	-0.723316	-0.0940331	-1.13077	0.0281687	-1.17602	-1.1074	-1.45629	-1.82863	-0.455358	1.20189	0.223702	2.03012	0.522921	0.644871	0.736217	1.05209
	0.929818	0.988969	0.242254	-0.678529	-0.402652	1.22361	0.150878	-0.936478	-0.572848	0.188033	-0.374552	-0.362513	-0.0513725	0.0354508	-0.555195	0.0311823	-0.0020447	-1.6297	-0.465151	-0.305413	0.143958	-0.573234	0.610362	-0.683752	-0.385899	-0.760595	-0.75498	-0.322251	-1.25305	0.0509591	-1.40622	-1.20122	-1.47444	-1.754	-0.464452	1.16654	0.30847	2.04965	0.748547	0.948601	0.837207	0.609421
	0.970688	1.39212	0.212881	-0.767711	-0.420599	1.60267	-0.136163	-1.03245	-0.612288	-0.0138769	-0.342046	-0.151649	-0.298225	0.120383	-0.39297	-0.0802314	-0.360666	-1.78475	-0.256004	-0.152458	-0.0330158	-0.63794	0.321421	-0.706602	-0.444958	-0.610676	-0.839527	-0.389359	-1.25573	-0.072645	-1.60665	-1.28413	-1.45192	-1.69923	-0.505485	1.27345	0.11932	1.87789	0.69957	0.909688	0.655989	0.345865
	0.983484	1.50291	0.0877457	-0.602874	-0.460666	1.83574	-0.334831	-1.20605	-0.729518	-0.277157	-0.14655	-0.118026	-0.334466	-0.00974028	-0.0689433	-0.236	-0.712217	-1.92806	0.070869	-0.163603	-0.407189	-0.791541	0.118437	-0.742575	-0.461168	-0.0944574	-0.770257	-0.290064	-1.22452	-0.242744	-1.71738	-1.38611	-1.44493	-1.75962	-0.519737	1.24202	-0.141321	1.56031	0.566125	0.715977	0.706526	0.162916
	0.823858	1.46811	0.0128601	-0.510708	-0.567299	1.80382	-0.400504	-1.42176	-0.762423	-0.197631	-0.124072	-0.270014	-0.375845	-0.256285	0.0670106	-0.443358	-0.851344	-2.0743	0.413137	-0.123105	-0.697788	-0.702163	0.00273693	-0.885619	-0.672261	0.415957	-0.516852	-0.297918	-1.27715	-0.284835	-1.72136	-1.47627	-1.52746	-1.83431	-0.600426	0.999845	-0.132669	1.11658	0.523356	0.531865	0.84975	0.0638948
	0.705231	1.36789	0.30745	-0.621703	-0.764903	1.694	-0.547328	-1.50493	-0.663774	-0.324575	-0.159301	-0.516062	-0.377875	-0.517041	-0.083548	-0.452805	-0.829995	-2.15571	0.311217	-0.170151	-0.710846	-0.623596	-0.0989035	-1.16844	-0.673632	0.902006	-0.394406	-0.482622	-1.32154	-0.12825	-1.78071	-1.55912	-1.56715	-1.93537	-0.878046	0.856165	0.0760662	0.889162	0.481285	0.320679	0.885955	-0.136838
	0.482622	1.30026	0.15851	-0.539089	-0.925967	1.44833	-0.844619	-1.60704	-0.64454	-0.531267	-0.409056	-0.774174	-0.364668	-0.55923	0.0130802	-0.451969	-0.918067	-2.16675	0.185272	-0.418125	-0.802117	-0.812432	-0.181479	-1.1469	-0.564916	1.23171	-0.586644	-0.625529	-1.40955	-0.165764	-1.65509	-1.67318	-1.5678	-2.05145	-0.80721	0.866142	0.141891	0.801073	0.260705	0.288721	1.36553	-0.288151
	0.10538	1.04113	-0.196801	-0.534708	-0.939481	1.15166	-0.945553	-1.49227	-0.70732	-0.674938	-0.663904	-0.971537	-0.282713	-0.447896	0.264524	-0.884444	-0.998631	-2.09552	0.159888	-0.568833	-1.05843	-1.01234	-0.250115	-1.11425	-0.812432	0.990601	-0.813934	-0.553883	-1.46237	-0.18727	-1.72293	-1.78652	-1.69113	-2.08076	-0.454842	0.707923	0.281765	1.10739	-0.0573566	0.0691958	1.88473	-0.280269
	0.0166599	0.59359	-0.394367	-0.651167	-0.775219	0.902398	-0.976042	-1.29464	-0.510036	-0.552956	-0.769669	-1.08847	0.133603	-0.508802	0.321336	-1.02403	-1.04205	-2.0237	-0.0104552	-0.531052	-1.30019	-1.12007	-0.354267	-1.19195	-1.13247	0.540942	-1.07665	-0.761574	-1.4087	-0.224444	-1.72299	-1.80891	-1.81309	-2.10042	-0.584391	0.429223	0.619221	1.56993	-0.0649554	0.222191	1.65303	-0.332666
	0.183359	0.230202	-0.37668	-0.740617	-0.527376	0.775088	-0.913693	-1.1766	-0.286891	-0.346198	-0.60796	-0.954824	0.514207	-0.669976	0.252974	-1.02377	-0.989948	-1.96717	-0.0541779	-0.615494	-1.45623	-1.30385	-0.353425	-1.3647	-1.2748	0.21153	-1.20598	-0.887056	-0.984203	-0.405727	-1.7271	-1.40217	-1.6688	-1.9229	-0.906511	0.269122	0.750828	1.66864	-0.153302	0.200361	1.18828	-0.439621
	-0.0122421	-0.149997	0.275433	-0.795915	-0.312601	0.543946	-0.904096	-1.03212	-0.168251	-0.163277	-0.586866	-0.142829	0.722858	-0.81067	0.326409	-0.761182	-1.03878	-1.9167	-0.199276	-0.763924	-1.58706	-1.35608	-0.506687	-1.50709	-1.3769	-0.0202136	-1.33075	-0.869102	-0.248692	-0.52607	-1.51473	-0.664427	-1.71927	-1.65294	-1.09983	0.120923	0.680862	1.80961	-0.422074	-0.220787	0.69121	-0.293924
	-0.273475	-0.387766	1.17948	-0.930406	-0.199511	0.193145	-0.897175	-1.136	0.204133	-0.0519392	-0.718876	0.790953	0.571582	-1.01169	0.471249	-0.412229	-1.04126	-1.76739	-0.366528	-0.849059	-1.64817	-1.25038	-0.668148	-1.71875	-1.54763	-0.289803	-1.47203	-0.508149	0.515827	-0.219378	-1.05896	-0.0376237	-2.04695	-1.385	-1.37619	-0.0300838	0.487343	2.01979	-0.420378	-0.443669	0.211343	0.137365
	-0.428864	-0.518288	1.32526	-1.00209	-0.189378	0.119847	-0.809038	-1.24352	0.403141	-0.16404	-0.820267	0.881702	0.675917	-1.20435	0.684078	-0.445317	-1.01188	-1.5018	-0.573554	-0.99837	-1.60332	-0.739964	-0.811714	-1.80088	-1.65509	-0.542692	-1.46987	-0.0460784	0.877066	-0.0443059	-0.961548	-0.0954302	-2.12771	-1.3111	-1.53327	-0.205172	0.27265	1.59837	-0.358473	-0.282157	-0.0281645	0.29056
	-0.332723	-0.534499	1.24196	-1.0536	-0.294699	0.057066	-0.473305	-1.09943	0.781486	-0.375303	-0.772542	0.533787	0.998435	-1.38389	0.995758	-0.624301	-0.521089	-0.925575	-0.0285704	-1.10316	-1.38787	-0.362356	-0.922506	-1.80179	-1.5031	-0.834695	-1.43057	0.0294509	0.671608	-0.303689	-0.983942	0.119847	-2.10629	-1.36646	-1.62957	-0.42732	0.105622	1.19427	-0.146887	0.146787	-0.179579	0.278237
	-0.398284	-0.148195	1.81824	-1.16028	-0.426703	-0.367658	-0.123451	-0.070484	1.21591	-0.382478	-0.788668	0.105824	1.98492	-1.43064	0.987467	-0.811323	0.512053	0.255468	0.820332	-1.30346	-1.20318	-0.103885	-1.07221	-1.5394	-1.17243	-1.12411	-1.45172	0.0499295	0.355083	-0.695242	-0.901223	0.456859	-1.99615	-1.4939	-1.67409	-0.53483	-0.0546469	0.749687	0.1986	0.798151	0.00588409	0.00543837
	-0.546433	0.755828	2.32905	-1.26722	-0.372398	-0.565824	0.769996	1.24653	1.75452	0.317667	-0.818635	-0.248581	2.06947	-1.25736	0.741335	-0.747733	0.806491	1.45786	1.27466	-1.45368	-1.01515	0.0681661	-1.28792	-1.20611	-0.694589	-1.23425	-1.49201	-0.244076	0.112666	-0.887056	-0.883595	0.558178	-1.87126	-1.38546	-1.66443	-0.560088	-0.238505	0.642754	0.244627	1.10062	0.336315	-0.177961
	-0.603827	1.09793	2.51642	-1.17843	-0.0635466	-0.597729	1.24424	1.34655	2.13149	0.863944	-0.684535	-0.581786	1.65026	-0.747472	0.415905	0.03978	0.674742	1.34113	1.33486	-1.4956	-1.07567	-0.0741336	-1.3643	-1.07665	-0.357878	-1.20017	-1.50878	-0.658159	0.0551707	-0.984464	-0.773195	0.367331	-1.66273	-1.3564	-1.59536	-0.488491	-0.361837	1.04332	0.532101	1.77847	0.512722	-0.00561273
	-0.415356	0.715416	2.1928	-0.95737	0.285239	-0.591449	2.01306	1.34988	1.72541	0.620488	-0.569323	-0.70262	1.46524	-0.370602	0.130776	0.222988	0.565725	1.04564	1.47242	-1.11079	-1.13489	0.0146353	-1.44487	-0.734937	-0.726776	-1.06274	-0.921331	-0.773978	0.492121	-1.03376	-0.677745	0.082699	-1.31312	-1.41333	-1.41033	-0.444724	-0.559711	1.48234	0.43409	2.79855	0.405981	0.728805
	0.179441	0.324268	2.00706	-0.623106	0.436222	-0.302358	2.61468	1.51153	1.3327	0.229837	-0.724752	-0.923551	1.54117	-0.0126808	0.0991122	0.0343964	0.524536	1.02827	1.31371	-0.363616	-0.968273	0.257016	-1.39146	0.0171462	-1.022	-0.787101	0.372502	-0.826404	0.518751	-0.842595	-0.73905	-0.119763	-0.758767	-1.50774	-1.18829	-0.0535922	-0.772636	1.67805	0.247762	2.92442	0.0761517	1.87354
	0.411641	0.015328	2.19874	0.127479	0.386669	-0.234668	2.66489	1.14207	1.45198	-0.104864	-0.868449	-0.981004	1.86806	-0.029094	0.184338	-0.241027	0.272678	1.0978	1.27982	-0.0143626	-0.455084	0.341726	-1.42058	-0.0820398	-1.23908	-0.402658	0.796111	-0.624197	0.387609	-0.407091	-0.621448	-0.16991	-0.445199	-1.57028	-0.709866	0.150871	-1.03883	1.83071	0.0851602	2.28705	-0.241762	1.77405
	0.565732	-0.0980744	2.37867	0.84266	0.259385	-0.0252257	2.11537	0.849515	1.50754	-0.295032	-0.983876	-0.825882	1.71385	-0.12366	0.377646	-0.199498	-0.0367267	1.10942	1.00118	-0.0543248	0.224542	0.089391	-1.31671	-0.216231	-1.26233	-0.392023	0.892017	-0.222668	0.18328	0.246067	-0.371888	0.515024	-0.242359	-1.67409	-0.586004	-0.17367	-1.09663	1.78788	0.267069	2.19953	-0.412125	1.46794
	0.571634	0.0578867	2.17811	1.54946	0.151956	0.168081	1.61429	0.752499	1.59359	-0.430503	-1.0775	-0.598696	1.52752	-0.242933	0.258935	-0.0173854	-0.401757	1.42385	1.05269	-0.108057	0.504806	-0.129419	-1.22387	-0.190775	-1.30901	-0.605257	0.905205	-0.224418	-0.141014	0.0843247	0.282739	0.546179	0.345799	-1.7495	-0.82562	-0.394208	-0.988655	1.72872	0.52615	3.10943	-0.314108	1.42654
	0.443404	0.188745	1.77548	1.95874	0.262023	0.367357	1.11811	0.969774	1.68989	-0.630758	-0.972843	-0.388615	1.37246	-0.382067	0.0785402	-0.0834566	-0.685449	1.74408	1.05465	-0.29468	0.486036	-0.406138	-0.811323	-0.396671	-1.31051	-0.663186	0.769016	0.273958	-0.307914	-0.267024	1.08612	0.276948	0.183835	-1.68891	-1.01234	-0.383524	-0.520584	1.4373	0.563552	3.70867	-0.0983525	1.28535
	0.44215	-0.137521	1.77183	2.05641	0.247999	0.262343	0.753804	1.57766	1.98016	-0.793173	-0.661815	-0.366789	1.31168	-0.507418	-0.0909581	0.0861984	-0.794283	1.39871	0.977935	-0.282328	0.727559	-0.605172	-0.351369	-0.622956	-1.33558	-0.608117	0.424203	0.688974	-0.245186	-0.340224	1.104	0.0477874	-0.0704449	-1.55768	-1.14664	-0.300267	-0.247606	1.06719	0.5581	4.0162	0.213446	1.19035
	0.638514	-0.288771	1.44108	1.65934	0.0294803	-0.00153376	0.487459	1.51055	2.03128	-0.869428	-0.397651	-0.227251	1.16361	-0.711107	-0.246629	0.183319	-0.659857	0.980481	0.998762	-0.22259	0.633879	-0.618902	-0.174114	-0.493179	-1.26213	-0.484189	0.251969	0.494785	-0.203154	-0.474037	1.06797	0.214664	-0.0867275	-1.53248	-1.07247	-0.152575	0.00412487	0.829296	0.346977	3.58053	0.0904413	1.19206
	0.67892	-0.188882	1.11863	1.42926	-0.312412	-0.264387	0.380219	0.93132	1.87276	-1.02377	-0.126677	-0.0882095	0.843313	-0.84488	-0.265614	0.254469	-0.461965	0.504369	1.32095	0.315748	0.462409	-0.454196	0.149044	-0.335772	-1.36332	-0.606034	0.0606627	0.403755	-0.331887	-0.552224	0.854934	0.724686	0.369871	-1.6013	-0.511067	0.24933	0.152047	0.672466	0.228078	3.27307	0.0329337	1.14801
	0.466848	-0.14247	0.722924	1.4435	-0.611818	-0.365281	0.373866	0.496397	1.9543	-1.11647	0.0386355	-0.0109233	0.631711	-1.00797	-0.226279	0.0602586	-0.112627	0.311145	1.34837	0.289182	0.44958	-0.45936	0.0702096	0.213952	-1.41353	-0.945422	-0.214488	0.419678	-0.535648	-0.556194	0.887839	0.779789	0.362448	-1.63257	-0.00146652	0.797509	0.0141427	0.61322	0.215791	3.01144	0.183534	1.0441
	0.234087	-0.15631	0.376922	1.4905	-0.730367	-0.427095	0.623948	0.122929	1.90762	-1.18522	0.060239	0.206523	0.350716	-1.04185	-0.287159	-0.148731	0.233023	0.150075	1.14533	-0.0731804	0.17303	-0.460032	0.295032	0.454378	-1.38363	-1.00705	-0.555619	0.367298	-0.800616	-0.563761	1.04055	0.411191	-0.0542452	-1.7433	-0.0616383	1.17046	-0.230002	0.945394	0.170128	2.63869	0.516193	1.442
	-0.00988391	-0.163374	0.277255	1.48332	-0.716395	-0.502449	0.875695	0.00977533	1.72456	-1.18294	0.351852	0.3338	0.03145	-1.02906	-0.31108	-0.334929	0.635935	0.00743414	0.835348	-0.398924	-0.100927	-0.500759	0.366404	0.2934	-1.37932	-0.352753	-0.863422	0.463558	-1.0412	-0.75276	0.960242	0.0785207	-0.553341	-1.43847	-0.139917	0.939693	-0.270854	0.989154	0.222583	2.36138	0.691681	2.11714
	-0.132729	-0.1442	0.466248	1.60613	-0.385311	-0.527134	1.26951	0.0145922	1.46517	-1.09669	0.479096	0.146654	-0.242796	-0.713261	-0.0956261	-0.549456	0.507803	-0.113756	0.800942	-0.585912	-0.390476	-0.670498	0.208024	0.0245576	-1.52249	0.725013	-1.14716	0.67892	-1.27434	-0.812498	0.744925	-0.108586	-0.899395	-1.01978	-0.267762	0.963639	-0.298378	0.69337	0.199962	2.03739	0.508325	2.20195
	-0.23946	-0.0912519	1.14912	1.53509	0.41108	-0.573841	1.22753	-0.15552	1.23288	-0.977413	0.430653	0.0445329	-0.369858	-0.161318	0.12682	-0.726645	0.284952	-0.0325673	0.804598	-0.871909	-0.517655	-0.63948	0.152602	-0.0851149	-1.66502	1.51198	-1.40263	0.719398	-1.41229	-0.94268	0.535328	-0.114148	-1.19756	-1.17465	-0.430568	1.46417	-0.413957	0.740992	-0.0801145	1.79785	0.324121	2.25697
	-0.385018	-0.191853	1.7318	1.18764	0.564394	-0.781095	0.95515	-0.432168	1.14566	-0.922376	0.401803	-0.00470769	-0.367449	0.0947837	0.140491	-0.888361	0.0684077	0.130698	0.641112	-1.09859	-0.501098	-0.524405	-0.128622	-0.0786188	-1.77196	1.64093	-1.54495	0.657767	-1.51316	-0.97565	0.250833	-0.199302	-1.3549	-1.47516	-0.575728	1.8131	-0.602515	0.534602	-0.385549	1.84988	0.0756885	2.27892
	-0.483281	-0.176119	2.19371	0.938045	0.539617	-0.889667	0.555449	-0.740747	1.12033	-0.93132	0.33931	-0.0482923	-0.193557	0.335092	-0.127532	-0.938241	-0.307966	0.308122	0.450357	-1.31129	-0.581447	-0.226501	-0.281172	0.096788	-1.79957	1.18483	-1.5475	0.579201	-1.51224	-1.05269	0.00908525	-0.309396	-1.49625	-1.72952	-0.712152	1.84867	-0.664171	0.608017	-0.594904	2.44577	0.204559	2.36723
	-0.450781	-0.213495	1.97376	0.973038	0.533415	-1.03134	0.248228	-0.982897	1.3489	-1.04734	0.388158	0.564955	0.0149852	0.377065	-0.484215	-1.0427	-0.660444	0.402207	0.120559	-1.40139	-0.677811	-0.0161149	-0.45938	0.12351	-1.84416	0.796959	-1.59176	0.30679	-1.45773	-1.16459	-0.0118451	-0.43946	-1.60685	-1.94307	-0.742575	1.73763	-0.699136	0.615337	-0.772565	2.96668	0.569425	2.34392
	-0.232513	-0.180388	1.83476	0.954497	0.4906	-1.11275	0.052479	-1.07463	1.53314	-1.18294	0.59865	1.09075	0.0988706	0.391043	-0.79376	-1.13338	-0.968207	0.302886	-0.122727	-1.37912	-0.815958	-0.0131326	-0.616819	-0.0067991	-1.83568	0.385481	-1.69224	-0.135863	-1.22883	-1.24235	0.094294	-0.451271	-1.66515	-1.9987	-0.859374	1.51313	-0.794873	0.512965	-0.974544	2.95805	0.787532	2.18314
	-0.0875435	-0.0383517	1.5507	0.898024	0.360718	-1.09715	-0.0362449	-1.02847	1.72521	-1.26011	0.50967	0.883987	-0.115963	0.246361	-1.09591	-1.16074	-1.199	0.340119	-0.310564	-1.30535	-0.927011	-0.028746	-0.879025	-0.0178431	-1.71339	0.162036	-1.78985	-0.465471	-1.16779	-1.31658	0.199641	-0.326984	-1.39799	-1.92949	-0.913627	1.29283	-0.839701	0.54949	-1.15635	2.78387	0.500614	1.82301
	-0.178985	0.292819	1.27564	0.615154	0.140432	-1.0677	-0.0061034	-1.09454	1.58138	-1.39257	0.413783	0.54217	-0.340805	0.202893	-1.0807	-1.18888	-1.27584	0.573723	-0.343854	-1.0805	-0.785142	0.149507	-0.991188	0.861593	-1.45949	0.0979175	-1.75877	-0.693806	-1.26278	-1.4386	-0.0714046	-0.0947447	-1.14749	-1.4245	-1.04172	1.01994	-0.96478	0.620603	-1.23475	2.61667	0.222576	1.76407
	-0.273919	0.299433	1.11856	0.477542	-0.0352976	-1.12431	0.261533	-1.17014	1.38637	-1.46073	0.803031	0.184292	-0.524862	0.437809	-1.07861	-1.08272	-1.36385	0.498519	-0.340198	-0.776459	-0.644801	0.0117281	-1.12065	1.45074	-1.1595	0.174643	-1.46772	-0.86068	-1.34576	-1.62082	-0.364198	0.043705	-1.07769	-1.04799	-1.21551	0.814044	-1.17887	0.442693	-1.25043	2.2321	0.053252	1.76443
	-0.279063	0.164471	1.19214	0.164745	-0.285625	-1.09108	0.135693	-1.20396	1.04544	-1.39388	0.923224	-0.046382	-0.657115	0.651376	-0.771759	-1.07463	-1.3472	0.285402	-0.281322	-0.439872	-0.533604	-0.229086	-1.09428	1.0472	-0.456063	-0.103082	-1.25201	-1.15186	-1.19116	-1.53745	-0.648294	-0.112274	-1.1106	-0.853237	-1.32174	0.671497	-1.18287	-0.133196	-1.24109	1.85615	0.0653415	1.57606
	-0.265144	0.204446	1.20585	-0.081498	-0.549188	-1.1501	-0.212895	-0.796698	0.65953	-1.15728	0.680422	-0.337012	-0.771889	0.677223	-0.500817	-1.07887	-1.22087	0.0775087	-0.226442	-0.442673	-0.42908	-0.289339	-1.06764	0.604095	0.0846315	-0.223106	-1.09963	-1.41575	-1.05197	-1.40661	-0.931581	-0.1139	-1.02475	-0.589712	-1.37625	0.855381	-1.13433	-0.39212	-1.15871	1.72722	0.221856	1.34337
	-0.198571	0.562422	1.09774	-0.230157	-0.780311	-1.09056	-0.52355	0.131684	0.214834	-0.844031	0.397122	-0.568873	-0.629309	0.381028	-0.240015	-1.25632	-0.88242	-0.0636106	-0.127852	-0.654372	-0.365118	-0.21172	-1.04557	0.207391	0.0129039	-0.29043	-0.979829	-1.66456	-1.02161	-1.17595	-1.16009	0.0744272	-0.918393	-0.134648	-1.36816	1.14253	-1.00141	-0.501098	-1.06021	1.59117	0.225213	1.31393
	-0.183738	0.864988	1.39649	-0.292349	-0.952473	-0.917545	-0.652518	0.842464	-0.14117	-0.790561	-0.0107222	-0.807275	-0.572979	0.103264	0.171046	-1.3549	-0.606497	-0.0554256	-0.106085	-0.875435	-0.176706	-0.233519	-1.00327	-0.0633906	-0.278312	-0.378482	-0.821442	-1.81798	-0.969513	-0.917153	-1.36966	0.14668	-1.01861	0.148561	-1.24124	1.54584	-1.0347	-0.505182	-0.895078	1.42141	0.242994	1.14652

## Sheet: Fig 2E
	Vehicle Exp	CNO Exp	Vehicle Ctrl	CNO Ctrl
	0.9981	0.2345	0.9021	1.1238
	1.2722	0.1894	1.209	0.8033
	0.8231	0.4231	0.7899	1.729
	0.9213	0.9813	1.3978	1.8567
	1.5778	0.681	1.339	1.0789
	1.8751	1.2751	1.759	2.3001
	1.562	1.8671	1.8921	0.5633
	1.1921	0.5933	2.1289	1.8097
	1.6935	0.3869	1.9078	1.7239
	1.4528	0.4122	1.7909	2.1109
	1.6781	1.3789	1.3021	1.2809
	2.3709	1.0271	0.5782	0.8329
	1.843	0.453	0.6909	0.8767
	2.3683	0.1967	1.0147	0.6333
	1.3097	0.8231	0.9347	1.4571
	1.9388	2.1007	2.4781	2.0687
	1.3457	1.4022	1.7083	0.7892
	0.9001	1.273	1.2981	1.3082
	0.6723	1.4599	1.0982	1.4309
	1.7811	1.8091	1.3627	1.009
	1.55	0.0012	2.0192	1.8273

[truncated: 43 more sheets: Fig 2J, Fig 2K, Fig 2L, Fig 3C, Fig 3D, Fig 3E, Fig 3F, Fig 3I, Fig 3J, Fig 3G, Fig3K, Fig 3L, Fig 4C, Fig 4D, Fig 4E, Fig 4F, Fig 4G, Supple Fig 1C, Supple Fig. 1D, Suppl Fig 1F …]
